# Supplementary material for: Correlation between tuberculosis-specific interferon-γ release assay and intrathoracic calcification: A cross-sectional study
Source: PLoS One. 2022 Jul 6;17(7):e0270785. doi: 10.1371/journal.pone.0270785 (PMC9258869; doi:10.1371/journal.pone.0270785)
Supplement: S1 Data — (XLSX) [file pone.0270785.s001.xlsx]

## Sheet: Sheet1
SN	IGRA	Lung field calcification on X-ray	Pleural calcification on X-ray	Lung field calcification on CT	Lymph node calcification on CT	Pleural calcification on CT	Lung field calcification on X-ray (K)	Pleural calcification on X-ray (K)	Lung field calcification on CT (K)	Lymph node calcification on CT (K)	Pleural calcification on CT (K)	History of Tb exposure	History of dust exposure	Age	Sex	BMI	WBC 10^3	Ly (%)	Alb	CRP	LDH	Use of immunosuppressant	Diabetes mellitus	Hemodialysis	Immunosuppressive disease	Abnormal shadow +, Symptom +	Abnormal shadow +, Symptom -	Abnormal shadow -, Symptom -
1	1	0	0	0	0	0	0	0	0	0	0	0	0	79	0	18.5	6.47	36.2	2.03	13.31	232	1	0	0	0	1	0	0
2	1	0	0	0	0	1	0	0	0	0	0	1	0	69	0	21.5	5.37	28.5		0.1	190	0	0	0	0	0	0	1
3	1	0	0	0	0	0	0	0	0	0	0	0	1	75	0	23.3	5.05	36.6	4.32	0.02	139	0	1	0	0	0	1	0
4	1	1	0	1	1	0	1	0	1	1	0	1	0	67	1	23.8	5.91	34.2	4.21	0.18	189	0	0	0	0	0	1	0
5	1	0	0	0	0	0	0	0	0	0	0	0	0	71	1	24.1	10.32	22.3	3.44	2.98	286	0	0	0	0	1	0	0
6	1	0	0	0	1	0	0	0	0	1	0	0	0	67	0	16.3	10.31	18	3.13	20.65	533	0	0	0	0	1	0	0
7	1	0	0	1	1	0	0	0	1	1	0	0	1	88	0	18.4	7.02	14.2	3.35	4.04	187	0	1	0	0	1	0	0
8	1	0	0	0	0	0	0	0	0	0	0	1	1	80	0	27	5.8	26.2	3.91	0.04	186	0	0	0	0	0	1	0
9	1	0	0	1	1	0	0	0	1	1	0	0	0	84	1	29.2	4.29	28	3.71	0.04	195	0	0	0	0	0	1	0
10	0	0	0	1	0	0	1	0	1	0	0	0	0	52	0	20.5	6.85	11.5	2.8	11.21	160	0	0	1	0	1	0	0
11	0	0	0	0	0	0	0	0	0	0	0	0	0	64	1	17.9	3.94	54.3	4.53	0.01	160	0	0	0	0	0	1	0
12	0	0	0	0	0	0	0	0	0	0	0	0	0	88	1	23.1	5.06	26.1	3.71	0.19	249	0	0	0	0	0	1	0
13	0	0	0	0	0	1	0	0	0	0	1	0	0	83	0	23.6	4.2	17.9	4.34	0.07	194	0	0	0	0	0	1	0
14	0	0	0	1	0	0	1	0	1	0	0	0	0	69	1	26	5.04	28.2	4.49	0.02	211	0	0	0	0	1	0	0
15	0	0	0	0	0	0	0	1	0	0	0	0	0	60	0	22.8	5.88	42.9	4.44	0.02	163	0	0	0	0	0	1	0
16	0	0	0	1	0	0	0	0	1	0	0	0	0	69	1	26.5	9.83	33.9	3.79	0.26	252	0	1	0	0	1	0	0
17	0	0	0	0	0	0	0	0	0	0	0	0	0	63	0	21.5	4.64	29.3	4.48	0.02	140	0	0	0	0	1	0	0
18	0	0	1	0	0	1	0	1	0	0	1	0	1	72	0	22	7.9	20	3.83	0.09	181	0	0	0	0	0	1	0
19	0	0	0	0	0	0	0	0	0	0	0	0	0	85	1	21.9	8.21	26.6	4.04	0.39	160	0	0	0	0	0	1	0
20	0	0	0	0	0	0	0	0	0	0	0	0	1	69	0	24.1	5.22	20	4.11	0.27	244	0	0	0	0	0	1	0
21	0	1	0	0	1	0	0	1	1	0	1	0	0	72	1	19.4	10.59	23	5.15	0.08	187	0	0	0	0	1	0	0
22	0	0	0	0	0	0	0	0	0	0	0	0	0	76	1	22.1	6.66	25.2	3.57	0.09	219	0	0	0	0	1	0	0
23	0	0	0	0	0	0	0	0	0	0	0	0	0	78	0	23.4	8.45	10.9	2.69	2.36	104	0	1	0	0	1	0	0
24	0	0	0	1	0	0	0	0	1	0	0	0	0	75	0	17.8	4.91	25.5	1.8	0.48	325	0	0	0	0	1	0	0
25	0	0	0	0	0	0	0	0	0	0	0	0	0	70	0		8.98	2.9	2.4	0.38	338	0	1	1	0	0	1	0
26	0	0	0	0	0	0	0	0	0	0	0	0	0	69	0	20.9	9.25	17.8	3.87	0.94	206	0	1	0	0	1	0	0
27	0	0	0	0	0	0	0	0	0	0	0	0	0	74	1	26.6	5.25	34.3	4.99	0.07	191	0	0	0	0	0	1	0
28	0	0	0	0	0	0	0	0	0	0	0	0	1	56	0	22.9	14.11	10.7	3.47	1.25	475	0	0	0	0	1	0	0
29	0	0	0	1	0	0	0	0	1	0	0	0	0	39	0	20.8	12.79	9		4.54	234	0	0	0	0	1	0	0
30	0	0	0	0	0	0	0	0	0	0	0	0	0	74	0	28.5	7.06	24.8	3.51	0.35	164	0	1	0	0	0	1	0
31	0	0	0	0	0	0	0	0	0	0	0	0	0	38	1	27	6.31	25.4	4.44	0.11	145	1	0	0	0	1	0	0
32	0	0	0	0	0	0	0	0	0	0	0	0	0	66	0	24.8	6.2	22.3	4.26	0.9	212	0	0	0	0	0	1	0
33	0	0	0	0	0	1	1	0	0	0	1	0	0	67	0	25.3	7.16	25.8	3.93	0.48	185	0	0	0	0	0	1	0
34	0	0	0	0	0	0	0	0	0	0	0	0	0	73	0	22.4	5.17	58	2.6	1.81	265	1	0	0	0	1	0	0
35	0	0	0	0	0	0	0	0	0	0	0	0	0	75	1	24.3	5.37	23.5	4.42	0.07	207	0	0	0	0	1	0	0
36	0	1	0	1	1	1	1	0	1	1	1	0	0	69	0	13.3	3.95	9.4	1.9	6.45	268	1	0	0	0	1	0	0
37	0	0	0	0	0	0	0	0	0	0	0	0	0	66	0	22.5	7.21	15.1	3.77	0.68	146	0	0	0	0	0	1	0
38	0	1	0	1	1	0	1	1	1	1	0	1	0	69	1	19.9	5.08	38.2	4.02	0.03	219	0	0	0	0	1	0	0
39	0	0	0	0	1	0	0	0	0	1	0	0	0	74	0	30.1	7.22	23.4	4.26	0.09	172	0	0	0	0	0	1	0
40	0	0	0	0	0	0	0	0	0	0	0	0	0	62	1	18.1	7.77	21.6	2.71	5.27	159	0	0	0	0	1	0	0
41	0	0	0	0	0	0	0	0	0	0	0	0	0	52	0	25.4	7.11	18.7	3.79	0.29	148	0	0	0	0	0	1	0
42	0	0	0	0	0	0	0	0	0	0	0	0	0	57	0	21.5	8.18	24.7	4.05	0.58	261	0	0	0	0	0	1	0
43	0	1	0	0	0	1	1	0	0	0	1	0	0	84	0	25.5	9.83	17.4	2.71	14.35	237	0	0	0	0	1	0	0
44	0	0	0	0	0	0	0	0	0	0	0	0	0	89	1	26.5	8.11	13.1	3.7	0.08	220	0	0	0	0	0	1	0
45	0	0	0	0	0	0	0	0	0	0	0	0	0	47	0	24.6	10.49	8	3.53	6.9	199	0	0	0	0	1	0	0
46	0	0	0	0	0	1	0	0	0	0	0	0	0	70	0	18.4	7.8	13.1	1.88	6.02	672	0	0	0	0	1	0	0
47	0	0	0	0	0	0	0	0	0	0	0	0	0	61	1	15.2	6.05	10.9		0.08	191	1	0	0	0	1	0	0
48	0	0	0	0	0	0	0	0	0	0	0	0	0	59	1		6.69	29.6	4.61		170	0	0	0	0	1	0	0
49	0	0	0	0	0	0	0	0	0	0	0	0	0	67	1	18.9	16.76	5	1.73	10.53	267	0	0	0	0	1	0	0
50	0	0	0	0	0	0	0	0	0	0	0	0	0	74	1	22	4.45	40.9	4.52	0.05	202	0	0	0	0	0	1	0
51	0	0	0	1	1	1	1	0	1	1	1	0	1	77	1	23	4.61	44.3	4.16	0.26	155	0	0	0	0	0	1	0
52	0	0	0	0	0	0	0	0	0	0	0	0	0	61	1	22.1	6.82	38.1	4.02	0.01	208	0	0	0	0	0	1	0
53	0	0	0	0	0	0	0	0	0	0	0	0	0	55	0	26.6	6.99	26.3	4.7	0.04	166	0	0	0	0	0	1	0
54	0	0	0	0	0	0	0	0	0	0	0	0	0	78	1	22.8	5.72	19.6	3.79	0.14	266	0	0	0	0	1	0	0
55	0	0	0	0	0	0	0	0	0	0	0	0	0	36	1	30.4	3.71	25.6	4.93	0.04	158	0	0	0	0	0	1	0
56	0	0	0	0	1	0	0	0	0	1	0	0	0	81	1	27.6	10.19	30.2	4.08	0.06	184	0	0	0	0	0	1	0
57	0	0	0	0	0	0	0	0	0	0	0	0	0	60	1	20.5	4.9	22		0.01	142	0	0	0	0	0	1	0
58	0	0	0	0	0	0	0	0	0	0	0	0	0	79	0	16.3	6.5	29.5	4.01	0.12	234	0	0	0	0	0	1	0
59	0	0	0	0	0	0	0	0	0	0	0	0	0	24	0	21.2	8.24	20.5	4.13	0.99	286	0	0	0	1	1	0	0
60	0	1	1	1	0	1	1	1	1	0	1	0	0	73	0	17.8	10.08	15.9	3.65	1.26	125	0	0	0	0	1	0	0
61	0	0	0	0	0	0	0	0	0	0	0	0	0	46	1	19.8	3.61	24.1	4.24	0.01	165	1	0	0	0	1	0	0
62	0	0	0	0	0	0	0	0	0	0	0	0	0	67	0	14.9	4.29	26.8	4.15	0.32	211	0	0	0	0	1	0	0
63	0	0	0	0	0	0	0	0	0	0	0	0	0	70	1	22.2	4.5	24.4	3.97	0.12	230	0	0	0	0	1	0	0
64	0	0	0	0	1	1	1	0	1	0	0	0	1	78	0	17.8	10.46	11.2	2.49	3.61	195	0	0	0	0	1	0	0
65	0	0	0	0	0	0	0	0	0	0	0	0	0	79	1	21.9	3.82	39.3	4.02	0.04	217	0	0	0	0	1	0	0
66	0	0	0	0	0	0	0	0	0	0	0	0	1	84	0	22.1	4.89	17.2	4.06	0.77	261	0	1	0	0	1	0	0
67	0	0	0	0	0	0	0	0	0	0	0	0	0	37	0	25.4	11.5	14.5	3.26	12.33	240	0	0	0	0	1	0	0
68	0	0	0	0	0	1	0	0	0	0	1	0	0	70	0	24.9	6.8	16.9	3.6	7.44	203	0	0	0	0	0	1	0
69	0	0	0	0	0	0	0	0	0	0	0	0	0	70	1	24.3	5.71	23.5	3.12	1.86	151	0	0	0	0	0	1	0
70	0	0	0	0	0	0	0	0	0	0	0	0	0	39	1	23.3	6.71	33.5	4.56	0.08	141	0	0	0	0	1	0	0
71	0	0	0	0	0	0	0	0	0	0	0	0	0	67	0	20	3.88	18.8	3.2	0.16	249	0	1	1	0	0	1	0
72	0	0	0	0	0	0	0	0	0	0	0	0	0	70	1		6.96	38.2	4.39	0.23	224	0	0	0	0	1	0	0
73	0	0	0	0	0	0	0	0	0	0	0	0	1	75	0	23.4	5.59	40.8	4.23	0.08	211	0	0	0	0	1	0	0
74	0	0	0	0	0	0	0	0	0	0	0	0	0	82	1	25.5	9.52	14.5	3.89	0.09	264	0	1	0	0	0	1	0
75	0	0	0	0	0	0	0	0	0	0	0	1	0	64	1		4.57	33.7	4.17	0.03	158	0	0	0	0	0	1	0
76	0	0	0	0	0	0	0	0	0	0	0	0	0	72	0	25.8	2.07	19.3	4.48	0.13	213	0	0	0	0	0	1	0
77	0	0	0	0	0	0	0	0	0	0	0	0	0	60	0	26.4	5.93	13.3	3.76	0.37	323	0	0	0	0	1	0	0
78	0	0	0	0	0	0	0	0	0	0	0	0	0	55	1		5.21	36.5	4.31	0.03	203	0	0	0	0	0	1	0
79	0	0	0	0	0	0	0	0	0	0	0	0	0	54	1	18.3	4.64	11	3.6	1.6	174	0	0	0	0	0	1	0
80	0	0	0	0	0	0	0	0	0	0	0	0	0	76	1	19.8	4.96	22.6	3.58	0.67	754	0	0	0	0	0	1	0
81	0	0	0	0	0	0	0	0	0	0	0	0	0	70	0	27.1	4.12	35.7	3.98	0.08	202	0	0	0	0	0	1	0
82	0	0	0	0	0	0	0	0	0	0	0	0	0	55	1	30	7.2	26	4.15	0.22	189	0	0	0	0	1	0	0
83	0	0	0	1	1	0	0	0	1	1	0	0	0	61	1	24.1	4.53	22.5	4.33	0.04	187	0	0	0	0	0	1	0
84	0	1	0	1	0	0	1	0	1	0	0	0	0	76	0	24.6	25.15	6.5	1.52	19.86	250	0	0	0	0	1	0	0
85	0	0	0	1	0	1	0	0	1	0	1	0	1	58	0	24.9	7.02	34.3	4.13	0.11	194	0	0	0	0	0	1	0
86	0	0	0	0	0	0	0	0	0	0	0	0	0	79	1	20.9	4.53	19.2	3.98	0.03	191	0	1	0	0	0	1	0
87	0	0	0	0	0	0	0	0	0	0	0	0	0	82	1	27.3	6.67	31.6	3.43	0.42	211	0	0	0	0	1	0	0
88	0	0	0	1	0	0	0	0	1	0	0	0	0	80	1	23.6	6.91	31.3	3.57	0.08	191	0	0	0	0	1	0	0
89	0	0	0	0	0	0	0	0	0	0	0	0	0	66	1	18.2	9.93	35.6	2.08	0.74	130	1	0	0	0	1	0	0
90	0	0	0	1	0	0	1	0	1	0	0	0	0	73	0	15.4	5.02	26.5	3.69	0.64	225	0	0	0	0	1	0	0
91	0	0	0	0	0	1	0	0	0	0	1	0	0	88	0	21	8.36	12.3	3.23	1.08	202	0	0	0	0	1	0	0
92	0	0	0	0	0	0	0	0	0	0	0	0	0	25	1	24.1	4.72	22.2	4.74	0.09		1	0	0	0	1	0	0
93	0	0	0	1	0	1	1	0	1	0	1	0	0	73	1		10.58	24.7	3.82	2.3	169	0	0	0	0	1	0	0
94	0	1	1	1	0	1	1	1	1	0	1	0	0	71	0	19.7	7.21	31.9	3.37	0.92	198	1	0	0	0	1	0	0
95	0	0	0	0	0	0	0	0	0	1	0	0	0	51	1	16.7	6.34	25.6	4.37	0.01	208	0	0	0	0	1	0	0
96	0	0	0	0	0	0	0	0	0	0	0	0	0	64	1		0		4.07			0	0	0	0	0	1	0
97	0	0	0	1	0	0	0	0	1	0	0	0	1	51	0	18.9	6.7	24.3	3.88	0.03	182	0	1	0	0	0	1	0
98	0	0	0	0	0	0	0	0	0	0	0	0	0	44	1	19.5	8.13	22	3.98	0.07	185	0	0	0	0	1	0	0
99	0	0	0	0	0	0	0	0	0	0	0	0	0	84	0	21.3	4.82	36.3	3.89	0.1	173	0	0	0	0	1	0	0
100	0	0	0	0	0	0	0	0	0	0	0	0	0	79	0	21.3	4.21	26.6	3.88	0.09	646	1	0	0	0	0	1	0
101	0	0	0	0	0	0	0	0	0	0	0	0	0	58	0	17.5	9.66	25.5	3.92	0.02	229	0	0	0	0	1	0	0
102	0	0	0	0	0	1	0	0	0	0	1	0	1	72	0	24	5.86	30.2	4.54	0.21	179	0	0	0	0	0	1	0
103	0	0	0	1	0	1	0	1	1	0	1	0	1	81	0	18	7.66	12.9	3.72	3.6	1872	0	0	0	0	0	1	0
104	0	0	0	0	0	0	0	0	0	0	0	0	0	58	0	20.8	4.83	34.8	3.69	1.53	146	0	0	0	0	1	0	0
105	0	0	0	0	0	0	0	0	0	0	0	0	0	70	1	20.6	3.47	36.9	3.91	0.22	361	0	0	0	0	1	0	0
106	0	0	0	0	1	0	0	0	0	1	0	0	0	75	0	15.7	5.86	17.6	3.47	0.37	120	0	0	0	0	1	0	0
107	0	0	0	0	1	0	0	0	1	0	0	0	0	77	1	20	3.75	30.2	3.87	0.09	173	0	0	0	0	0	1	0
108	0	0	0	0	0	0	0	0	0	0	0	0	0	39	0	20.1	5.16	17.2	3.35	0.04	234	0	0	0	1	1	0	0
109	0	0	0	0	0	0	0	0	0	0	0	0	0	70	1	21.8	6.82	37	4.27	0.09	334	0	0	0	0	0	1	0
110	0	0	0	0	0	0	0	0	0	0	0	0	0	69	1	21.2	14.06	9	2.02	14.38	348	1	0	0	0	1	0	0
111	0	0	0	0	0	0	0	0	0	0	0	0	0	43	1	25	4.01	24.9	4.3	1.12	533	0	0	0	0	1	0	0
112	0	0	0	1	1	0	0	0	1	0	1	0	0	74	0	18.5	15.97	5.9	2.61	14.56	419	1	0	0	0	1	0	0
113	0	0	0	0	0	0	0	0	0	0	0	0	1	73	0	22.6	6.72	24.4		4.47	315	0	0	0	0	1	0	0
114	0	0	0	0	0	0	0	0	0	0	0	0	0	82	0	26	3.05	35	2.38	5.96	146	0	0	0	0	1	0	0
115	0	0	0	0	0	0	0	0	0	0	0	0	0	38	1	17.1	4.22	34.1	4.62	0.01	141	0	0	0	0	1	0	0
116	0	0	1	0	0	1	0	1	0	0	1	0	0	71	1	18	5.16	29.1	4.02	0.38	159	0	0	0	0	1	0	0
117	0	0	0	0	1	1	0	0	0	0	1	0	0	49	0	30.2	11.53	8.5	3.57	0.54	224	1	0	0	0	1	0	0
118	0	0	0	0	0	0	0	0	0	0	0	0	0	78	0	21.4	5.96	10	3.55	0.88	149	0	1	0	0	0	1	0
119	0	0	0	0	0	0	0	0	0	0	0	0	0	28	1	24.2	0		4.31	0.01	142	0	0	0	0	0	1	0
120	0	0	0	1	0	0	0	0	1	0	0	0	0	60	1		1.33	10	1.92	6.53	325	1	0	0	0	1	0	0
121	0	0	0	0	0	0	0	0	0	0	0	0	0	67	1	18.9	14.27	39	3.53	0.28	433	0	0	0	0	1	0	0
122	0	0	0	0	1	0	0	0	0	1	0	0	0	73	0	16	5.91	15.4	2.73	4.28	125	0	1	0	0	1	0	0
123	0	0	0	1	0	1	0	0	1	0	0	0	1	42	0	22.5	7.62	36	4.2	0.38	318	0	0	0	0	1	0	0
124	0	0	0	0	0	0	0	0	0	0	0	0	0	71	0	20.6	8.26	21.7	3.73	0.14	203	0	0	0	0	1	0	0
125	0	0	0	0	0	0	0	0	0	0	0	0	0	78	1	25.7	4.36	37.2	3.93	0.07	178	0	0	0	0	0	1	0
126	0	0	0	1	1	0	0	0	1	1	0	0	0	75	1	22.4	5.75	29.9	3.79	0.02	183	0	1	0	0	1	0	0
127	0	0	0	0	0	0	0	0	0	0	0	0	0	17	1	21.2	7.44	53	3.61	0.01	135	0	0	0	0	1	0	0
128	0	0	0	0	1	0	0	0	0	0	0	0	0	75	1	18.9	4.84		3.75	0.1	261	0	1	0	0	0	1	0
129	0	0	0	0	0	0	0	1	0	0	0	0	0	81	1	21.8	5.81	25.3	3.25	0.32	182	0	1	0	0	1	0	0
130	0	0	0	0	0	0	0	0	0	0	0	0	0	70	1	18.2	4.03	23.1	4.35	0.02	231	0	0	0	0	0	1	0
131	0	0	0	0	0	0	0	0	0	0	0	0	0	83	0	21.3	9.75	9.2	2.98	7.07	306	0	0	0	0	1	0	0
132	0	0	0	0	0	0	0	0	0	0	0	0	1	71	0	28	6.49	40.7	4.25	0.18	151	0	0	0	0	0	1	0
133	0	0	0	0	0	0	0	0	0	0	0	0	1	74	0	21.5	5.31	19.4	4.4	0.03	233	1	0	0	0	1	0	0
134	0	0	0	0	0	0	0	0	0	0	0	0	0	70	1	21.6	3.37	32.6		0.02	227	0	0	0	0	1	0	0
135	0	0	0	1	0	0	1	1	1	0	0	0	0	75	1	14.6	8.89	7.5	3.12	7.37	194	0	0	0	0	1	0	0
136	0	0	1	1	0	0	1	0	1	0	0	0	0	50	0	23.4	7.46	12.3	2.81	6.04	180	0	0	0	0	1	0	0
137	0	0	0	0	0	1	1	0	0	0	1	0	0	71	0	17	12.25	13.2	2.83	13.08	233	0	1	0	0	1	0	0
138	0	0	0	0	0	0	0	0	0	0	0	0	0	63	0	19	5.99	31.4	4.32	0.07	173	0	0	0	0	0	1	0
139	0	0	0	0	1	0	0	0	0	1	0	0	1	68	0	21	8.84	16.1	3.27	3.97	264	1	0	0	0	1	0	0
140	0	0	0	1	0	0	0	0	1	0	0	0	0	80	0	20	4.36	23.6	3.72	0.33	236	0	1	0	0	1	0	0
141	0	0	0	0	0	0	0	0	0	0	0	0	0	59	1	33	5.92	30.6	4.25	0.15	330	0	0	0	0	1	0	0
142	0	0	0	0	0	0	0	0	0	0	0	0	0	67	1	26	5.43	23	3.69	0.36	194	0	0	0	0	0	1	0
143	0	0	0	0	1	0	0	0	0	1	0	0	1	86	0	26.7	11.38	28	4.13	17.46	206	0	0	0	0	1	0	0
144	0	0	0	0	0	0	0	0	0	0	0	0	0	54	0	24.1	8.99	13	2.51	5.76	434	0	0	0	1	1	0	0
145	0	0	0	1	0	0	0	0	1	0	0	0	0	65	0	22.2	3.11	35.4	3.77	0.38	168	0	0	0	0	0	1	0
146	0	0	0	1	0	0	0	0	1	0	0	0	0	65	1		4.86	41.8	3.78	0.07	173	0	0	0	0	1	0	0
147	0	0	0	0	0	0	0	0	0	0	0	0	0	63	1	19.6	9.95	23	3.76	2.21	189	1	0	0	0	0	1	0
148	0	0	0	0	0	0	0	0	0	0	0	0	0	74	1	24.9	4.97	21.5	4.59	0.03	207	0	0	0	0	0	1	0
149	0	0	0	1	0	0	0	0	1	0	0	0	0	71	0	24.8	4.55	38	4.13	0.46	209	0	0	0	0	1	0	0
150	0	0	0	0	0	0	0	0	0	0	0	0	0	76	0	22.8	5.35	22.1	3.58	0.75	163	0	0	0	0	1	0	0
151	0	0	0	0	0	0	0	0	0	0	0	0	0	62	1	18.8	10.34	35.3	4.3	0.31	192	0	0	0	0	1	0	0
152	0	0	0	1	0	0	0	0	1	0	0	0	0	57	1	18.6	5.37		4.11	0.17	132	0	0	0	0	0	1	0
153	0	0	0	0	0	0	0	0	0	0	0	0	0	86	0	27.7	10.46	11.9	2.56	4.76	222	1	0	0	0	1	0	0
154	0	0	0	0	0	0	0	0	0	0	0	0	0	58	1	19	3.78	28.6	4.39	0.18	201	1	0	0	0	0	1	0
155	0	0	0	0	0	0	0	0	0	0	0	0	0	75	1		6.28	18.6	3.99	0.12	154	0	0	0	0	0	1	0
156	0	0	0	0	0	0	0	0	0	0	0	0	0	42	1	32.7	4.39	26	4.14	0.12	162	0	0	0	0	0	1	0
157	0	1	0	1	1	1	1	0	1	1	1	0	0	84	1	27.9	7.43	27.7	3.91	0.11	171	0	1	0	0	1	0	0
158	0	0	0	0	0	0	0	0	0	0	0	0	0	74	1	19.7	7.63	16.6	2.95	6.57	155	1	0	0	0	1	0	0
159	0	0	0	0	0	0	0	0	0	0	0	0	0	72	0	20.6	6.08	16.3	3.65	1.64	266	0	0	0	0	0	1	0
160	0	0	0	0	0	0	0	0	0	0	0	0	0	24	1	18.8	5.49	14.8	4.51	0.09	181	0	0	0	0	1	0	0
161	0	0	0	0	0	0	0	0	0	0	0	0	0	67	1	20.5	7.99	29.9	4.2	0.11	220	1	0	0	0	1	0	0
162	0	0	0	0	0	0	0	0	0	0	0	0	0	76	0	26.5	5.41	27.5	4.06	0.16	163	0	0	0	0	0	1	0
163	0	0	0	0	0	0	0	0	0	0	0	0	0	78	1	20.7	5.92	31.3	3.88	0.18	228	1	0	0	0	1	0	0
164	0	0	0	0	0	0	0	0	0	0	0	0	1	78	0	23.9	7.62	9.8	1.3	5.78	375	1	0	0	0	1	0	0
165	0	0	0	0	0	0	0	0	0	0	0	0	0	24	1	22.9	7.16	23		1.7	142	0	0	0	0	0	1	0
166	0	0	0	0	0	0	0	0	0	0	0	0	1	86	0	16	5.21	15.7	3.76	0.03	171	0	0	0	0	0	1	0
167	0	0	0	0	0	0	0	0	0	0	0	0	0	41	1	23.4	6.04	20	2.97	5.05	88	0	0	0	0	0	1	0
168	0	0	0	0	0	0	0	0	0	0	0	0	0	70	1	18.9	7.51	36.5	4.82	0.04	179	0	0	0	0	0	1	0
169	0	0	0	0	0	0	0	0	0	0	0	1	0	70	1	25.5	8.84	22.6	4.15	0.08	197	0	1	0	0	0	1	0
170	0	0	0	0	0	0	0	0	0	0	0	0	0	77	0	27.6	6.44	25.5	3.82	0.11	232	0	1	0	0	0	1	0
171	0	0	0	0	0	0	0	0	0	0	0	0	0	59	0	26.7	10.95	5.9	3.1	8.93	278	0	1	0	0	0	1	0
172	0	0	0	0	1	0	0	0	0	1	0	1	0	59	0	21	12.17	13.9	3.61	4.37	221	1	0	0	0	1	0	0
173	0	0	0	0	0	0	0	0	0	0	0	0	0	31	0	34.1	9.3	24.6	3.9	1.7	292	1	0	0	0	1	0	0
174	0	0	0	0	0	0	0	0	0	1	0	0	0	88	0	20	5.16	19	3.35	0.15	257	1	0	0	0	1	0	0
175	0	0	0	0	0	0	0	0	0	0	0	0	0	62	1	23.1	0					0	0	0	0	1	0	0
176	0	0	0	0	1	1	0	0	1	0	1	0	1	70	0	22	6.61	10.3	3.26	3.51	304	1	0	0	0	1	0	0
177	0	0	0	1	0	0	0	0	1	0	0	0	0	77	1	18.3	8.5	11	3.51	0.76	366	1	0	0	0	0	1	0
178	0	0	0	0	0	0	0	0	0	0	0	0	0	49	1	22.5	6.88	20.2	4.35	0.01	184	0	0	0	0	0	1	0
179	0	0	0	0	0	0	0	0	1	0	0	0	0	64	0	23.1	4.35	28.3	4.37	0.03	208	0	0	0	0	1	0	0
180	0	0	0	1	0	0	0	0	1	0	0	0	0	77	1		4.43	42.7		0.04	185	0	0	0	0	0	1	0
181	0	0	0	0	0	0	0	0	0	0	0	0	0	57	0	34.4	2.85	22.8	2.76	1.14	335	1	0	0	0	1	0	0
182	0	0	0	0	0	0	0	0	0	0	0	0	0	60	0	30.1	11.16	10.7	4.27	0.28	229	1	0	0	0	1	0	0
183	0	0	0	0	0	0	0	0	0	0	0	0	0	71	0	21.2	7.63	21.6	4.22	0.21	197	0	0	1	0	0	1	0
184	0	0	0	0	0	0	0	0	0	0	0	0	0	65	0	23	5.87	23.7	4.21	2.69	208	0	0	0	0	0	1	0
185	0	0	0	0	0	0	0	0	0	0	0	0	0	68	1	16	5.4	33.1	3.81	0.12	211	1	0	0	0	1	0	0
186	0	0	0	0	0	0	0	0	0	0	0	0	0	72	0	17.6	28.17	4.2	2.05	17.12	283	1	0	0	0	1	0	0
187	0	0	0	0	0	0	0	0	0	0	0	0	0	77	1	15.4	9.21	14.9	3.18	2.47	168	0	0	0	0	0	1	0
188	0	0	0	0	1	0	0	0	1	0	0	0	0	77	0	23.1	9.22	16.5	4.25	0.04	175	0	0	0	0	0	1	0
189	0	0	0	0	0	0	0	0	0	0	0	0	0	57	1	23.6	5.67	28.2	4.26	0.06	171	0	0	0	0	0	1	0
190	0	0	0	0	0	0	0	0	0	0	0	0	0	70	1	18.1	6.23	33.7		0.07	212	1	0	0	0	1	0	0
191	0	0	0	0	0	0	0	0	0	0	0	0	0	51	1	19	4.37	24.5	3.69	0.18	168	0	0	0	0	1	0	0
192	0	0	0	0	1	0	0	0	0	0	0	1	0	84	1	22.4	3.23	18.9	2.58	1.98	178	1	0	0	0	1	0	0
193	0	0	0	0	0	0	0	0	0	0	0	0	0	58	1	17.3	5.42	29.9	3.73	0.54	163	0	0	0	0	0	1	0
194	0	0	0	0	0	0	0	0	0	0	0	0	0	77	1	21.6	9.95	16.3	3.83	3.69	186	1	0	0	0	0	1	0
195	0	0	0	0	0	0	0	0	0	0	0	0	0	22	1	15.9	5.47	34	4.42	0.05	148	0	0	0	0	0	1	0
196	0	0	0	0	0	0	0	0	0	0	0	0	0	57	1	23.7	6.39	24	4.5	0.03	207	0	0	0	0	1	0	0
197	0	0	0	0	0	0	0	0	0	0	0	0	0	82	0		5.29	16.8	3.72	2.24	191	0	1	0	0	1	0	0
198	0	0	0	1	1	0	0	0	1	1	0	1	0	71	0	20.8	0					0	0	0	0	1	0	0
199	0	0	0	0	1	1	0	1	0	1	1	0	1	79	0	16.7	10.08	5.1	2.04	9.22	201	1	1	0	0	1	0	0
200	0	0	0	0	0	0	0	0	0	0	0	0	0	71	1	22.9	13.97	11	3.01	22.39	140	0	0	0	0	1	0	0
201	0	0	0	0	0	0	0	0	0	0	0	0	0	83	0	19.9	12.45	9.1	2.98	1.97	211	0	0	0	0	1	0	0
202	0	0	0	1	0	1	0	0	1	0	1	0	0	63	0	19.7	21.13	3.4	1.88	31.01	143	0	1	0	0	1	0	0
203	0	0	0	0	0	0	0	0	0	0	0	0	0	84	1	26.6	4.4	36.1	4.22	0.09	298	0	0	0	0	0	1	0
204	0	0	0	0	0	0	0	0	0	0	0	0	0	44	1	20.7	10.74	31	3.86	0.03	183	0	0	0	0	1	0	0
205	1	0	0	0	1	0	0	0	0	1	0	0	0	69	1	26.2	5.39	20.4	4.16	0.07	279	0	0	0	0	0	1	0
206	1	0	0	0	1	0	0	0	0	1	0	0	0	77	0	19.5	5.21	24	3.82	0.08	230	0	1	1	0	1	0	0
207	1	0	0	0	1	1	0	0	0	1	0	0	0	78	0	25.4	17.78	8.7	2.16	2.65	178	1	1	0	0	1	0	0
208	1	1	0	1	1	0	0	0	0	1	0	0	0	92	0	30.1	7.02	21.2	3.9	0.44	122	0	0	0	0	0	1	0
209	1	0	0	0	1	0	0	0	0	1	0	0	0	81	1	23	5.7	38.1	3.87	0.09	181	0	0	0	0	0	1	0
210	1	0	0	1	0	0	0	0	0	0	0	0	0	70	1	26.2	5.65	23.7	4.48	0.02	178	0	0	0	0	0	1	0
211	1	0	0	0	0	0	0	0	0	0	0	0	0	59	1	21.9	9.89	17	4.23	0.28	178	0	0	0	0	0	1	0
212	1	0	0	1	0	0	0	0	1	0	0	1	0	75	0	16.3	6.25	28.5	3.73	1.17		0	1	0	0	1	0	0
213	1	0	0	0	0	0	0	0	0	0	0	0	0	72	0	17.9	5.64	27.7	3.53	0.01	143	0	1	1	0	1	0	0
214	1	0	0	0	0	1	0	0	0	0	0	0	0	83	0	18.1	9.95	9.6	3.43	0.73	227	0	0	0	0	1	0	0
215	1	0	0	1	0	0	0	0	1	0	1	0	0	69	0	14.8	5.72	24.5	3.56	0.07	234	0	0	0	0	0	1	0
216	0	0	0	0	0	0	0	0	0	0	0	0	0	70	1		5.65	35.6	3.84	0.17	147	0	0	0	0	0	1	0
217	0	0	0	0	0	0	0	0	0	0	0	0	0	71	1	23.5	16.25	0.6	2.55	6.46	279	1	0	0	0	1	0	0
218	0	0	0	1	0	0	1	0	1	0	0	0	0	78	1	15	5.28	24.2	3.36	4.68	149	0	0	0	0	1	0	0
219	0	0	0	0	0	0	0	0	0	0	0	0	1	70	0	28	7.97		4.23	0.12	395	0	0	0	0	0	1	0
220	0	0	0	0	0	0	0	0	0	0	0	0	0	65	1	22.8	10.08	18	2.66	3.01	600	0	0	0	0	0	1	0
221	0	0	0	0	0	0	0	0	0	0	0	0	0	85	0	19.1	4.07	45	4	0.19	152	0	0	0	0	0	1	0
222	0	0	0	0	0	0	0	0	0	0	0	0	0	46	0	28.3	6.95	21.2	4.08	4.67	177	0	0	0	0	0	1	0
223	0	0	0	0	1	0	0	0	0	1	0	0	0	82	0		4.77	17	4.23	0.02	179	0	0	0	0	1	0	0
224	0	0	0	0	0	0	0	0	0	0	0	0	0	81	0	19.4	7.79	12.5	4.25	1.39	322	0	1	0	0	1	0	0
225	0	0	0	0	0	0	0	0	0	0	0	0	0	77	0	21.5	7.42	5.3	2.33	12.01	287	1	0	0	0	1	0	0
226	0	0	0	0	0	0	0	0	0	0	0	0	0	68	1		0					0	0	0	0	0	1	0
227	0	0	0	0	0	0	0	0	0	0	0	0	0	78	0	25.2	3.86	30.3	2.68	2.37	268	0	0	0	0	1	0	0
228	0	0	0	0	0	0	0	0	0	0	0	0	0	65	1	24.5	7.26	16.4	3.97	1.69	204	0	0	0	0	1	0	0
229	0	0	0	0	0	0	0	0	0	0	0	0	1	53	0	21.2	5.8	23.4	4.52	0.03	166	0	0	0	0	0	1	0
230	0	0	0	0	1	0	0	0	0	1	0	0	1	71	0	23.3	8.26	29.2	4.03	0.38	166	0	0	0	0	0	1	0
231	0	0	0	0	0	0	0	0	0	0	0	0	0	67	0	25	6.5	29.7	3.77	0.11	222	0	0	0	0	1	0	0
232	0	0	0	1	0	0	0	0	1	0	0	0	0	74	1	16.7	2.75	45	3.77	1.74	389	1	0	0	0	1	0	0
233	0	0	0	1	0	0	0	0	1	0	0	0	0	69	0	24.1	6.99	24.6	4.1	0.28	155	0	0	0	0	0	1	0
234	0	0	0	0	0	0	0	0	0	0	0	0	0	81	0	23.2	7.89	12.8	3.82	3.88	262	0	0	0	0	1	0	0
235	0	0	0	0	0	0	0	0	0	0	0	0	0	69	0	21.6	6.22	29.6	4.16	0.04	132	0	0	0	0	0	1	0
236	0	0	0	0	0	0	0	0	0	0	0	0	0	29	0	28	5.26	28.9	4.88	0.27	191	0	0	0	0	0	1	0
237	0	0	0	0	0	0	0	0	0	0	0	0	0	86	1	23.4	3.87	25.8	3.89	0.06	191	0	0	0	0	1	0	0
238	0	0	0	0	0	0	0	0	0	0	0	0	0	68	0	21.3	5.01	29.3	4.44	0.06	147	0	0	0	0	0	1	0
239	0	0	0	0	0	0	0	0	0	0	0	0	0	66	1	30	6.75	31.3	2.94	3.2	227	0	0	0	0	0	1	0
240	0	0	0	0	0	0	0	0	0	0	0	0	0	80	1	23.1	6.02	38.5	4.49	0.04	168	0	0	0	0	0	1	0
241	0	0	0	1	0	1	0	0	1	0	1	0	0	74	0	15.2	8.21	27.6	1.89	6.56	113	0	0	0	0	1	0	0
242	0	0	0	1	0	0	0	0	0	0	0	0	1	80	0	21	6.5	14.8	2.63	3.48	207	0	0	1	0	1	0	0
243	0	0	0	0	0	0	0	0	0	0	0	0	0	86	0	23.2	8.46	12.6	4.33	4.71	237	0	0	0	0	0	1	0
244	0	0	0	0	0	0	0	0	0	0	0	0	0	69	1		5.68	33.5		0.03	195	0	0	0	0	0	1	0
245	0	0	0	0	0	0	0	0	0	0	0	0	0	68	1	16.1	5.72	31	3.64	0.12	155	0	0	0	0	1	0	0
246	0	0	0	0	0	0	0	0	0	0	0	0	0	32	0		0					0	0	0	0	0	1	0
247	0	0	0	0	0	0	0	0	0	0	0	0	0	67	0	19.5	7.76	4	3.74	0.7	185	1	0	0	0	1	0	0
248	0	0	0	0	0	0	0	0	0	0	0	0	0	61	0	27.2	15.01	12.3	3.51	18.88	210	0	1	0	0	1	0	0
249	0	0	0	0	0	0	0	0	0	0	0	0	0	75	1	34.1	9.21	25.2	3.82	1.51	189	0	1	0	0	0	1	0
250	0	0	0	1	1	1	0	0	1	1	0	0	0	73	0	18.5	7.81	12.7	2.45	0.05	249	1	0	0	0	1	0	0
251	0	0	0	0	0	0	0	0	0	0	0	0	0	67	1	21.8	10.37		4.09	0.46		1	0	0	0	1	0	0
252	0	0	0	0	0	0	0	0	0	0	0	0	1	76	0	24.2	5.19	22.5	3.84	0.13	208	0	1	0	0	1	0	0
253	0	0	0	0	0	0	0	0	0	0	0	0	0	84	1	17.6	3.72	17.7	4.31	0.13	227	0	0	0	0	1	0	0
254	0	1	0	0	1	0	1	0	1	0	0	1	0	84	1		6.21	25.6	3.53	0.15	223	0	0	0	0	0	1	0
255	0	0	0	0	0	0	0	0	0	0	0	0	0	68	0	25.2	70.1	6.7	4.31	0.06	208	1	0	0	0	0	1	0
256	0	0	0	0	0	0	0	0	0	0	0	0	0	67	1	25.2	4	33.3	3.95	0.08	185	0	0	0	0	1	0	0
257	0	0	0	0	0	0	0	0	0	0	0	0	1	62	0	22.3	7.76	22.6		9.64	129	1	0	0	0	1	0	0
258	0	0	0	0	0	0	0	0	1	0	0	0	0	90	1	20.4	5.32	14.8	3.78	0.09	260	0	0	0	0	1	0	0
259	0	0	0	0	0	0	0	0	0	0	0	0	0	68	0	20.9	8.22	16.5	4.28	3.4	260	0	0	0	0	1	0	0
260	0	0	0	1	0	0	0	0	0	0	1	0	0	61	1	16.8	5.39	15	3.94	0.81	185	1	0	0	0	1	0	0
261	0	0	0	0	0	0	0	0	0	0	0	0	0	85	1	22.3	3.94	44.4	3.85	0.05	162	0	0	0	0	0	1	0
262	0	0	0	0	0	0	0	0	0	0	0	0	0	81	0	25.5	5.38	33.5	4.15	0.25	160	0	0	0	0	0	1	0
263	0	0	0	1	0	0	0	0	1	0	1	0	0	85	1	18.5	6.41	39.6	3.94	0.03	152	0	0	0	0	1	0	0
264	0	0	0	0	0	0	0	0	0	0	0	0	0	67	1	24.4	11.86	22	3.49	0.33	347	1	0	0	0	1	0	0
265	0	0	0	1	0	1	1	0	1	1	0	1	0	77	1	14.7	12.73	2.6	2.44	3.57	217	0	1	0	0	1	0	0
266	0	0	0	0	0	0	0	0	0	0	0	0	0	77	0	22.8	4.14	25.8		0.21	159	0	1	0	0	0	1	0
267	0	0	0	0	0	0	0	0	0	0	0	1	0	61	0	22.1	5.81	22	4.2	0.08	166	0	0	0	0	0	1	0
268	0	0	0	0	0	0	0	0	0	0	0	0	0	61	0	25.3	7.33	19.5	3.9	0.75	1121	0	0	0	0	1	0	0
269	0	0	0	0	0	0	0	0	0	0	0	0	0	81	0		6.35	32.6	4.18	0.04	178	0	0	0	0	0	1	0
270	0	0	0	0	0	0	0	0	0	0	0	0	0	30	0	25.7	2.88	26	2.42	1.52	217	1	0	0	0	1	0	0
271	0	0	0	1	0	0	0	0	0	0	0	0	0	75	1	16.2	5.65	20.2	3.87	0.17	287	0	0	0	0	0	1	0
272	0	0	0	0	0	0	0	0	0	0	0	0	0	58	1		8.12	14.3	4.34	0.27	155	0	0	0	0	1	0	0
273	0	0	0	0	0	0	0	0	0	0	0	0	0	72	0	22.9	6.27	17	4.05	0.89	420	0	0	0	0	0	1	0
274	0	0	0	0	0	0	0	0	0	0	0	0	0	61	1	24.6	4.72	16.7	4.12	0.06	254	0	0	0	0	1	0	0
275	0	0	0	0	0	0	0	0	0	0	0	0	0	69	0	22.5	3.64	19.2	4.48	0.14	244	0	0	1	0	0	1	0
276	0	0	0	0	0	0	0	0	0	0	0	0	0	68	1	18.2	11.72	14.1	2.86	2.73	176	1	0	0	0	1	0	0
277	0	0	0	0	0	0	0	0	0	0	0	0	0	64	1	27	6.8	17.9	3.17	1.19	311	1	0	0	0	0	1	0
278	0	0	0	0	0	0	0	0	0	0	0	0	0	61	0	22	5.49	38.8	3.6	1.32	160	0	0	0	0	0	1	0
279	0	0	0	0	0	0	0	0	0	0	0	0	0	67	1		7.04	38.4	4.35	0.01	180	0	0	0	0	1	0	0
280	0	0	0	1	0	0	0	0	0	0	0	0	0	62	1		11.18	8.7	3.54	5.03	261	0	0	0	0	1	0	0
281	0	0	0	0	0	0	0	0	0	0	0	0	0	74	0	25.9	8.36	16.9	3.59	0.15	237	0	1	0	0	0	1	0
282	0	0	0	0	0	0	0	0	0	0	0	0	0	50	1	23.1	10.43	16.7	4.13	0.11	156	0	0	0	0	0	1	0
283	0	0	0	1	0	0	0	0	1	0	1	1	0	68	1	23.3	5.31	28.6	4.18	0.16	218	0	0	0	0	0	1	0
284	0	0	0	1	0	0	0	0	1	0	0	0	1	70	1	25.3	4.63	28.9	4.04	0.07	204	0	0	0	0	0	1	0
285	0	0	0	0	0	0	0	0	0	0	0	0	0	74	0	22.6	4.93	34.7	4.45	0.13	161	0	0	0	0	0	1	0
286	0	0	0	1	0	0	0	0	0	0	0	0	0	90	1	22.1	4.4	30.7		0.02	215	0	0	0	0	0	1	0
287	0	0	0	1	0	0	0	0	1	0	0	0	0	78	1	14.8	5.63	26.6	3.78	0.13	141	0	0	0	0	1	0	0
288	0	0	0	0	0	0	0	0	0	0	0	0	0	79	1	20.9	3.19	20.7	4.38	0.06	224	0	0	0	0	0	1	0
289	0	0	0	0	1	0	0	0	0	1	0	0	0	79	1	24.2	7.14	28.3	3.86	0.12	181	0	1	0	0	1	0	0
290	0	0	0	0	0	0	0	0	0	0	0	0	0	82	0	21.7	8.35	27.5	4.12	0.1	200	0	1	0	0	1	0	0
291	0	0	0	0	0	0	0	0	0	0	0	0	0	83	1	23.9	7.76	30.9	4.37	0.15	197	0	0	0	0	0	1	0
292	0	0	0	0	0	0	0	0	0	0	0	0	0	61	1	14.7	5.01	24	3.84	0.08	231	1	0	0	0	1	0	0
293	0	0	0	0	0	0	0	0	0	1	0	0	0	75	1	16.5	5.54	43.5		0.12	169	0	0	0	0	0	1	0
294	0	0	0	0	0	0	0	0	0	0	0	0	0	80	0	20.3	8.27	28.5	3.86	0.29	189	0	1	0	0	1	0	0
295	0	0	0	0	0	0	0	0	0	0	0	0	0	65	0	21.2	7.4	17	4.74	0.04	192	0	0	0	0	1	0	0
296	0	0	0	1	0	0	0	0	1	0	0	0	0	88	0	17	9.6	23.3	4.12	0.29	214	0	0	0	0	1	0	0
297	0	0	0	0	0	0	0	0	0	0	0	0	1	56	0	27.1	4.79	21.1	4.78	0.01	233	0	0	0	0	0	1	0
298	0	0	0	1	0	0	1	0	1	0	0	0	0	73	0	18.9	9.78	19.7	2.98	6.71	144	1	0	0	0	1	0	0
299	0	0	0	0	0	0	0	0	0	0	0	0	0	68	1	29.1	6.9	28.3		0.54	149	0	0	0	0	1	0	0
300	0	0	0	0	0	0	0	0	0	0	0	0	0	41	0	18.6	12.32	7.9	3.48	2.32	210	0	0	0	0	1	0	0
301	0	0	0	0	0	0	0	0	0	0	0	0	0	72	1	17.8	4.13	30.8	4.22	0.07	181	0	0	0	0	0	1	0
302	0	0	0	0	0	0	0	0	0	0	0	0	0	68	0		7.32	23.6	4.4	0.13	227	0	0	0	0	0	1	0
303	0	0	0	0	0	0	0	0	0	0	0	0	0	62	1		8.43	14.4	4.51	0.07	179	0	0	0	0	0	1	0
304	0	1	0	1	0	1	1	0	1	0	1	0	0	67	0	14.2	10.63	29.5	2.31	16.48	186	0	0	0	0	1	0	0
305	0	0	0	0	0	0	0	0	0	0	0	0	1	60	0	26.2	5.26	26	4.46	0.03	161	0	0	0	0	0	1	0
306	0	0	0	0	0	0	0	0	0	0	0	0	1	69	0	19.6	7.8	28.5	3.9	0.13	165	0	0	0	0	1	0	0
307	0	0	0	0	1	0	0	0	0	0	0	0	0	85	0	24	5.03	23.7	4.12	0.15	242	0	0	0	0	0	1	0
308	0	0	0	0	0	1	0	0	0	0	1	0	1	81	0	21.7	4.18	28.7	4.07	0.24	245	0	0	0	0	1	0	0
309	0	0	0	0	0	0	0	0	0	0	0	0	0	82	1	17.8	12.31	9.3	3.25	0.2	184	1	0	0	0	1	0	0
310	0	0	0	0	0	0	0	0	0	0	0	0	0	61	0	19.4	4.24	35.4	3.3	0.13	173	0	0	0	1	0	1	0
311	0	0	0	0	0	0	0	0	0	0	0	0	0	65	1	20.7	0					0	0	0	0	1	0	0
312	0	0	0	0	0	0	0	0	0	0	0	0	0	76	1	27.5	6.15	38	4.35	0.04	218	0	1	0	0	0	1	0
313	0	0	0	0	0	0	0	0	0	0	0	0	0	75	0	16.1	3.82	30.1	3.99	0.18	199	0	0	0	0	1	0	0
314	0	0	0	1	0	0	0	0	1	0	0	0	1	63	0	21.7	3.35	40	4.55	0.03	184	0	0	0	0	0	1	0
315	0	0	0	0	0	0	0	0	0	0	0	0	0	45	1	19.8	9.7	28.4	3.56	0.12	149	1	0	0	0	1	0	0
316	0	0	0	0	0	0	0	0	0	0	0	0	0	65	1	19.2	5.73	25.7	4.5	0.11	174	0	0	0	0	0	1	0
317	0	0	0	0	0	0	0	0	0	0	0	1	0	71	1	17	7.46	28.6	4	0.12	171	0	0	0	0	1	0	0
318	0	0	0	0	0	0	0	0	0	0	0	0	0	66	1	20.3	5.14	19.8	4.46	0.02	204	1	0	0	0	0	1	0
319	0	0	0	1	0	0	0	0	0	0	0	0	0	76	0	20.7	9.58	3.8	2.92	4.34	391	1	1	0	0	1	0	0
320	0	0	0	0	0	0	0	0	0	0	0	0	0	71	1	22.1	4.61	27.8	4.26	0.1	223	0	0	0	0	0	1	0
321	0	0	0	0	0	0	0	0	0	0	0	0	0	70	0	20.8	5.67	28.7	4.4	0.06	170	0	1	0	0	0	1	0
322	0	0	0	0	0	0	0	0	0	0	0	0	0	65	1	24.2	4.39	36	4.16	0.03	205	0	0	0	0	0	1	0
323	0	0	0	0	0	0	0	0	0	0	0	0	0	82	0	27.9	5.12	21.5	3.59	0.18	176	0	0	0	0	0	1	0
324	0	0	0	0	0	0	0	0	0	0	0	0	0	75	1		5.87	18.4	3.93	0.01	206	0	0	0	0	0	1	0
325	0	0	0	1	1	1	0	0	1	1	1	0	0	85	0	22	7.15	25.2	3.39	0.3	160	0	0	0	0	0	1	0
326	0	0	0	0	0	0	0	0	0	0	0	0	0	85	0	21.6	5.95	32.1	3.96	0.16	173	0	0	0	0	0	1	0
327	0	0	0	0	0	0	0	0	0	0	0	0	0	61	1	18.4	4.34	32.3	4.04	0.12	161	0	0	0	0	1	0	0
328	0	0	0	0	0	0	0	0	0	0	0	0	1	76	0	16.3	3.05		2.55	0.29	171	0	0	0	0	0	1	0
329	0	0	0	0	0	0	0	0	0	0	0	0	1	88	0	24.4	7.08	25.1	4.08	5.4	179	0	1	0	0	0	1	0
330	0	0	0	1	0	0	0	0	1	0	0	0	0	63	0		5.15	29.7				0	0	0	0	0	1	0
331	0	0	0	0	0	0	0	0	0	0	0	0	0	66	0	24.2	6.35	28.5	3.4	2.4	230	0	0	0	0	1	0	1
332	0	0	0	1	0	0	0	0	0	1	0	0	1	79	0	23.3	7.03	22	4.25	0.1	220	0	0	0	0	0	1	0
333	0	0	0	1	1	0	0	0	1	1	0	0	1	76	1	23	5.4	35.6		0.07	161	0	0	0	0	0	1	0
334	0	0	0	1	0	0	0	0	1	1	0	0	0	82	1	15.8	7.13	7.3	2.59	13.29	284	0	0	0	0	1	0	0
335	0	0	0	0	0	0	0	0	0	0	0	0	0	68	0	26.6	6.16	30.2	3.89	0.11	211	0	0	0	0	1	0	0
336	0	0	0	0	0	0	0	0	0	1	0	0	0	42	1	20.8	5.93	33.1	4.25	0.02	99	0	0	0	0	0	1	0
337	0	0	0	0	0	0	0	0	0	0	0	0	0	73	0	25.7	11.03	10.7	3.65	5.15	283	1	0	0	0	0	1	0
338	0	0	0	0	1	0	0	0	1	0	0	0	1	70	0	27.7	7.41	29.8	4	0.47	163	0	1	0	0	1	0	0
339	0	0	0	0	0	0	0	0	0	0	0	0	0	68	0	22.5	8.54	5.9	3.89	0.35	354	1	0	0	0	1	0	0
340	0	0	0	0	1	0	0	0	0	1	0	0	0	53	1	18.3	3.6	23.3	3.66	0.04	230	0	0	0	0	0	1	0
341	0	0	0	0	0	0	0	0	0	0	0	0	0	44	0	17.2	5.24	5	3.56	1.03	319	0	0	0	1	1	0	0
342	0	0	0	0	0	0	0	0	0	0	0	0	1	80	0	16.9	5.82	36	4.1	0.48	187	0	0	0	0	0	1	0
343	0	0	0	0	0	0	0	0	0	0	0	0	1	63	0	26.5	6.42	32.7	4.49	0.09	158	0	1	0	0	0	1	0
344	0	0	0	0	0	1	0	0	0	0	1	0	0	82	0	21.9	5.44	35.5	3.59	0.06	225	0	0	0	0	1	0	0
345	0	0	0	0	0	0	0	0	0	0	0	0	0	33	1	25.9	4.2	27.4	3.82	0.09	205	0	0	0	0	1	0	0
346	0	0	0	0	0	0	0	0	0	0	0	1	0	75	1	19.6	3.56	24.4	3.91	0.02	202	1	0	0	0	0	1	0
347	0	0	0	0	0	0	0	0	0	0	0	0	0	24	0	19.6	4.34	24.7	2.89	2.13	182	0	0	0	1	0	0	1
348	0	0	0	0	0	0	0	0	0	0	0	0	0	44	1	17.9	5.33	21.2	4.34	0.19	152	0	0	0	0	1	0	0
349	0	0	0	0	0	0	0	0	0	0	0	0	0	82	0	25.1	6.11	16	3.56	0.03	199	0	0	0	0	0	1	0
350	0	0	0	0	0	0	0	0	0	0	0	0	0	84	1	20.3	6.49	18	4.61	0.01	228	0	0	0	0	0	1	0
351	0	0	0	0	0	0	0	0	1	0	0	0	0	67	1	22.4	8.02	12.2	4.32	0.3	205	0	0	0	0	0	1	0
352	0	0	0	0	0	0	0	0	0	0	0	1	0	83	0	20	5.86	37	3.69	0.67	205	0	0	0	0	0	1	0
353	0	0	0	0	0	0	0	0	0	0	0	0	1	90	1	22.5	8.97	15.9	3.76	1.94	175	0	0	0	0	1	0	0
354	0	0	0	0	0	0	0	0	0	0	0	0	0	78	0	24.8	6.84	33.8	3.96	0.13	211	0	1	0	0	0	1	0
355	0	0	0	1	0	0	0	0	1	0	0	0	1	67	0	17.2	7.16	26.1	4.02	0.08	168	0	0	0	0	0	1	0
356	0	0	0	1	0	0	0	0	1	0	0	0	0	77	1	20.4	5.73	25.1	3.97	0.03	162	0	0	0	0	0	1	0
357	0	0	0	1	1	1	1	0	1	0	1	0	0	83	1	19.9	4.82	16	4.23	0.04	230	0	0	0	0	0	1	0
358	0	0	0	0	0	0	0	0	0	0	0	0	0	52	0	21.2	9.06	11	4.04	0.56	371	1	0	0	0	1	0	0
359	0	0	0	1	0	0	0	0	1	0	0	0	0	65	1		7.69	24.2	3.95		190	0	0	0	0	1	0	0
360	0	0	0	0	0	0	0	0	0	0	0	0	0	71	0	20.6	3.77	20.4	4.32	0.02	261	0	0	0	0	1	0	0
361	0	0	0	1	0	0	0	0	1	0	0	0	0	68	0	21.4	14.99	9		0.32	272	1	0	0	0	1	0	0
362	0	0	0	0	0	0	0	0	0	0	0	0	0	89	0	20.8	5.9	15.3	3.6	0.1	217	0	0	0	0	0	1	0
363	0	0	0	0	0	0	0	0	0	0	0	0	0	58	0	23.3	7.94	18	3.82	0.08	146	0	0	0	0	0	1	0
364	0	0	0	1	0	0	0	0	1	0	0	0	0	74	1	19.7	5.67	35.3	4.29	0.06	188	1	0	0	0	1	0	0
365	0	0	0	0	0	0	0	0	0	0	0	0	0	71	0	27.3	7.44	33.5	4.18	0.11	246	0	1	0	0	1	0	0
366	0	0	0	1	0	0	0	0	0	0	0	0	0	77	0	17.5	10.99	8.9	4.09	0.33	187	0	0	0	0	0	1	0
367	0	0	0	0	0	0	0	0	0	0	0	0	1	88	0	23.6	5.51	33	3.71	0.03	190	0	0	0	0	0	1	0
368	0	0	0	0	0	0	0	0	0	0	0	0	0	56	1	22.7	5.81	10.2	4.14	0.4	256	0	0	0	0	1	0	0
369	0	0	0	0	0	0	0	0	0	0	0	0	0	73	0	22.5	7.04	31.7	3.6	0.13	196	1	1	0	0	1	0	0
370	0	1	0	0	1	0	1	0	0	1	1	0	0	72	0	22.1	7.41	22.8	2.53	8.24	166	0	0	0	0	0	1	0
371	0	0	0	0	0	0	0	0	0	0	0	0	0	84	1	19.9	5.63	33.6	4.13	0.05	256	0	0	0	0	0	1	0
372	0	0	0	0	0	0	0	0	0	0	0	0	0	74	0	24.6	8.58	33.4	4.13	0.04	197	0	0	0	0	0	1	0
373	0	0	0	0	1	0	0	0	0	1	0	0	1	61	0	20.5	4.74	30.6	4.37	0.02	155	0	0	0	0	0	1	0
374	0	0	0	1	0	0	0	0	1	0	0	0	0	73	0	22.9	5.39	31.9	3.65	0.12	176	0	0	0	0	1	0	0
375	0	0	0	0	0	0	0	0	0	0	0	0	0	59	0	29.2	9.08	21.8	3.64	4.75	173	0	0	0	0	1	0	0
376	0	0	0	1	0	0	0	0	1	0	0	0	0	81	1	18	3.9	29.5		0.08		0	0	0	0	0	1	0
377	0	0	0	0	0	0	0	0	0	0	0	0	0	54	1	21.4	7.29	17.8	4.16	0.04	180	0	0	0	0	1	0	0
378	0	0	0	0	0	0	0	0	0	0	0	0	0	56	1	25	2.21	50	4.35	0.24	225	0	0	0	0	0	1	0
379	0	0	0	0	0	0	0	0	0	0	0	0	0	30	0	19.1	9.34	20.3	4.5	0.91	249	0	0	0	0	1	0	0
380	0	0	0	0	0	1	0	0	0	0	1	0	0	90	1	21.2	9.81	19.7	4.22	0.17	171	0	0	0	0	1	0	0
381	0	0	0	0	0	0	0	0	0	0	0	0	0	71	0	24	8.89	7.5	4.17	0.51	691	0	0	0	0	0	1	0
382	0	0	0	1	0	0	0	0	1	0	0	0	1	70	0	24.5	5.64	23	3.6	0.18	154	0	0	0	0	1	0	0
383	0	0	0	0	0	0	0	0	0	0	0	1	0	86	1	15.3	3.76	21.5	3.95	2.01	212	0	0	0	0	0	1	0
384	0	0	0	0	0	0	0	0	0	0	0	0	1	58	0	21	9.21	26.7	3.32	0.52	201	0	0	0	0	1	0	0
385	0	0	0	0	0	0	0	0	0	0	0	0	1	66	0	30.3	6.84	33	3.86	0.03	173	0	0	0	0	0	1	0
386	0	0	0	1	1	0	1	0	1	0	0	0	0	88	0	25.4	3.88	45.6		0.1	192	0	0	0	0	0	1	0
387	0	0	0	0	1	0	0	0	0	0	0	1	0	75	1	20.6	5.62	13.3	3.93	0.05	260	0	0	0	0	1	0	0
388	0	0	0	0	0	0	0	0	0	0	0	0	0	71	0	25.2	15.76	15	2.91	6.09	212	1	0	0	0	1	0	0
389	0	0	0	1	0	0	0	0	1	0	0	0	1	79	0	20.9	10.34	17.5	2.99	7.47	140	0	0	0	0	1	0	0
390	0	0	0	0	0	0	0	0	1	0	0	0	0	78	0	21.2	10.87	9.5	3.55	14.77	283	0	1	1	0	1	0	0
391	0	0	0	0	1	0	0	0	0	1	0	0	0	77	1	20.2	3.98	30.4	4.5	0.05	275	0	0	0	0	0	1	0
392	0	0	0	0	0	0	0	0	0	0	0	0	0	66	0	20.6	5.47	19.6	3.94	0.42	145	0	0	0	0	0	1	0
393	0	0	0	0	0	0	0	0	0	0	0	0	0	76	0	29.9	8.61	9.9	2.62	0.03	300	1	0	0	0	1	0	0
394	0	0	0	0	0	0	0	0	0	0	0	0	0	68	1	22.7	12.48	6	3.26	9.19	286	1	0	0	0	1	0	0
395	0	1	0	1	1	1	1	0	1	1	1	0	0	78	0	18.7	6.29	26.1	3.81	0.63	157	0	0	0	0	0	1	0
396	0	0	0	1	0	1	0	0	1	0	1	0	0	82	0	20	16.46	5.5	3	8.69	643	0	0	0	0	1	0	0
397	0	0	0	0	0	0	0	0	0	0	0	0	1	27	0	29.4	4.05	32.6	4.8	0.06	161	0	0	0	0	0	1	0
398	0	0	0	0	0	0	0	0	0	0	0	0	0	74	0	24.4	7.61	11.2	3.87	1.02	136	0	1	0	0	1	0	0
399	0	0	0	1	0	0	0	0	1	0	0	0	0	61	0	22.7	0		4.72	0.02	180	0	0	0	0	0	1	0
400	0	0	0	0	0	0	0	0	0	0	0	0	0	75	1		5.42	19.6	3.4	0.72	169	0	0	0	0	1	0	0
401	0	0	0	0	0	0	0	0	0	0	0	0	0	67	1	19.1	5.91	34.3	4	0.18	211	0	0	0	0	0	1	0
402	0	0	0	0	0	0	0	0	0	0	0	0	0	43	1	22	9.7	19.6		0.55	168	1	0	0	0	1	0	0
403	0	0	0	0	0	0	0	0	0	0	0	0	1	61	0	25.7	12.15	12.4	3.61	9.53	240	0	1	0	0	1	0	0
404	0	0	0	0	0	0	0	0	0	0	0	0	1	26	0	23.8	6.74	11	2.94	1.43	201	0	0	0	1	1	0	0
405	0	0	0	0	0	0	0	0	0	0	0	0	0	70	0	18.6	5.94	24.7	4.31	0.1	226	0	1	0	0	0	1	0
406	0	0	0	0	1	0	0	0	0	0	0	0	0	79	0	22.6	5.84	13.5	3.13	0.07	175	0	0	0	0	1	0	0
407	0	0	0	0	0	0	0	0	0	0	0	0	0	59	1		0					0	0	0	0	0	1	0
408	0	0	0	0	0	0	0	0	0	0	0	0	0	54	0	20.7	5.24	24.4	4.18	0.04	189	0	0	0	0	0	1	0
409	0	0	0	0	0	0	0	0	0	0	0	0	0	84	0	22	4.1	19.8	4.47	0.01	208	0	0	0	0	0	1	0
410	0	0	0	0	0	0	0	0	0	0	0	0	0	38	1	40.1	8.65	11.8	2.39	15.93	571	0	0	0	0	1	0	0
411	0	0	0	1	0	0	0	0	1	0	0	0	0	68	0	21.8	19.78	4.3		0.31	317	1	0	0	0	1	0	0
412	0	0	0	1	0	0	0	0	1	0	0	0	0	66	0	21.2	9.25	6.2	3.34	12.37	222	1	0	0	0	1	0	0
413	1	0	0	1	1	1	1	0	1	1	1	1	1	86	0	19.1	13	15.3	3.74	0.53	229	0	0	0	0	1	0	0
414	1	0	0	1	0	0	0	0	1	0	0	0	0	79	0	26.5	4.68	27.4	2.67	5.37	266	0	0	0	0	1	0	0
415	1	0	0	1	1	0	0	0	1	1	0	1	0	61	1	22.8624	5.84	25	2.55	14.57	189	0	0	0	0	1	0	0
416	1	0	0	0	1	0	0	0	0	1	0	0	0	84	1	18.4617	6.53	15.6	3.81	0.03	165	0	1	0	0	0	1	0
417	1	0	0	1	1	1	0	0	1	1	1	1	0	75	0	22.4921	4.99	27.9	3.74	0.16	211	0	0	0	0	1	0	0
418	1	0	0	0	1	0	0	0	0	1	0	1	1	81	0	22.0559	5.94	32.3	4.58	0.03	180	0	0	0	0	0	1	0
419	1	0	0	0	0	0	0	0	0	0	0	0	0	66	1	20.2848	4.4	22.7	4.29	0.1	256	0	0	0	0	0	1	0
420	1	0	0	1	0	0	0	0	1	0	0	0	0	85	1	19.7739	8.7	27.4	3.6	0.63	220	0	0	0	0	1	0	0
421	1	0	0	0	0	0	0	0	0	0	0	0	0	67	1	20.1071	6.33	26.7	2.93	0.52	159	0	1	0	0	1	0	0
422	1	0	0	1	0	0	0	0	1	0	0	0	0	70	1	19.5491	4.9	28.4	4.9	0.02	201	0	0	0	0	1	0	0
423	1	0	0	0	0	0	0	0	0	0	0	0	0	75	0	22.9568	5.51	18.9	3.68	1	201	0	0	1	0	0	1	0
424	1	0	0	0	0	0	0	0	0	0	0	0	0	74	0	21.2747	5.22	43.5	4.15		162	0	0	0	0	0	1	0
425	1	0	0	0	0	0	0	0	0	0	0	1	0	87	1	20.6894	4.43	16.7	3.96	0.06	181	0	0	0	0	0	1	0
426	1	0	0	0	0	0	0	0	0	0	0	1	0	58	1	27.8863	4.65	38.3	4.45	0.02	183	0	0	0	0	0	0	1
427	1	0	0	0	1	0	0	0	0	1	0	1	0	74	0	20.9163	3.36	36	4.19	0.03	187	0	0	0	0	0	1	0
428	1	0	0	0	0	0	0	0	0	0	0	0	0	76	0	24.6803	25.83	7.4	3.25	14.17	317	0	1	0	0	1	0	0
429	1	0	0	0	0	0	0	0	0	0	0	0	0	69	0	21.8846	7.64	21.6	2.8	0.6	131	0	1	0	0	0	1	0
430	1	0	0	1	0	0	0	0	1	0	0	0	0	76	1	19.3572	4.74	15.2	3.39	0.33	138	0	0	0	0	0	1	0
431	0	0	0	1	0	0	0	0	1	0	0	0	1	70	0	18.0699	7.9	14.1	3.67	2.42	138	0	1	0	0	1	0	0
432	0	0	0	0	0	0	0	0	0	0	0	0	0	71	1	23.0473	2.48	39.1	3.66		195	0	0	0	0	0	1	0
433	0	0	0	1	1	0	0	0	1	1	0	0	0	87	1	16.4446	3.91	38.1	3.4	0.75	243	0	0	0	0	0	1	0
434	0	0	0	0	0	0	0	0	1	0	0	1	0	79	1	22.1065	7.46	34.2	3.93	0.23	227	0	0	0	0	0	1	0
435	0	0	0	0	0	0	0	0	0	0	0	0	0	63	0	27.0437	13.23	18.6	4.42		220	0	0	0	0	1	0	0
436	0	0	0	1	0	0	0	0	1	0	0	0	0	85	0	24.0262	9.42	26.2	3.97	0.02	208	0	0	0	0	0	1	0
437	0	0	0	0	0	0	0	0	0	0	0	0	1	76	0	25.5338	8.38	14.9	4.09	0.13	238	0	0	0	0	1	0	0
438	0	0	0	0	0	0	0	0	0	0	0	0	1	68	0	26.008	8.18	26.2	3.51	0.68	169	0	0	0	0	0	1	0
439	0	0	0	1	1	0	0	0	1	1	0	0	0	69	1	24.4561	6.48	23.8	3.5	5.01	300	0	0	0	0	0	1	0
440	0	0	0	0	0	0	0	0	0	0	0	0	1	66	0	33.2311	5.99	33.1	3.47	0.11	242	0	0	0	0	1	0	0
441	0	0	0	0	0	0	0	0	0	0	0	0	0	75	0	23.7118	5.92	20.3	2.93	0.52	205	0	0	0	0	0	1	0
442	0	0	0	0	0	0	0	0	0	0	0	0	0	69	0	26.1255	5.82	20.6	4.16	0.23	283	0	0	0	0	0	1	0
443	0	0	0	0	0	0	0	0	0	0	0	0	1	68	0	13.918	5.57	18.9	3.93	0.13	160	0	0	0	0	0	1	0
444	0	0	0	0	0	0	0	0	0	0	0	0	0	54	1	19.6592	4.92	25.4	2.66	6.08	448	1	0	0	0	1	0	0
445	0	0	0	1	0	0	1	0	1	0	0	1	0	71	1	15.1224	8.78	21.8	3.89	1.32	161	0	0	0	0	0	1	0
446	0	0	0	1	0	1	0	0	1	0	1	0	1	83	0	20.7666	12.76	5	2.59	1.41	330	0	1	0	0	1	0	0
447	0	0	0	0	0	0	0	0	1	0	0	0	1	69	0	22.7732	4.36	40.4	4.09	0.1	152	0	0	0	0	1	0	0
448	0	0	0	0	0	0	0	0	0	0	0	0	0	73	1	24.2874	3.77	36.3	4.42	0.15	208	0	0	0	0	0	1	0
449	0	0	0	0	0	0	0	0	0	0	0	0	0	74	0	21.6609	7.3	9.3	3.6	0.01	218	0	1	0	0	0	1	0
450	0	0	0	1	0	0	0	0	1	0	0	0	0	56	0	18.3768	13.92	5.3	3.16	6.71	147	0	0	0	0	0	1	0
451	0	0	0	0	0	0	0	0	1	0	0	1	0	67	1	20.5979	3.29	25.5	4.05	0.09	199	0	0	0	0	0	1	0
452	0	0	0	0	0	0	0	0	0	0	1	0	0	43	1	20.688	9.06	14.8	2.24	4.84	163	1	0	0	0	1	0	0
453	0	0	0	1	0	0	0	0	1	0	0	0	0	75	1	25.8514	3.88	29.9	4.11	0.37	198	0	1	0	0	0	1	0
454	0	0	0	0	0	0	0	0	0	0	0	0	0	82	0	22.1986	6.07	32.1	3.89	0.69	177	0	0	0	0	0	1	0
455	0	0	0	0	0	1	0	1	0	0	1	0	0	71	1	22.0883	4.19	44.4	3.65	0.03	182	0	0	0	0	1	0	0
456	0	0	0	0	0	0	0	0	0	0	0	0	1	70	0	23.7516	5.84	24	4.23	0.14	232	0	0	0	0	0	1	1
457	0	0	0	0	0	0	0	0	0	0	0	0	0	64	1	18.3594	5.12	44.1	3.96	0.44	156	0	0	0	0	1	0	0
458	0	0	0	0	0	0	0	0	0	0	0	0	1	61	0	25.2586	6.09	31.7	4.24	0.1	201	0	0	0	0	0	1	0
459	0	0	0	0	0	0	0	0	0	0	0	0	0	69	0	28.7402	5.21	35.3	4.41	0.01	223	0	1	0	0	0	1	0
460	0	0	0	0	0	0	0	0	0	0	0	0	0	75	1	40.9579	9.13	25.2	3.25	9.03	168	0	1	0	0	1	0	0
461	0	0	0	1	1	0	0	0	1	1	0	0	0	62	1	18.9843	5.64	11	3.71	0.07	165	0	0	0	0	0	1	0
462	0	0	0	0	0	0	0	0	0	0	0	0	0	66	0		5.78		4.02	0.27	153	0	0	0	0	0	1	0
463	0	0	0	0	0	0	0	0	0	0	0	0	0	67	1	22.8129	8.81	19.6	4.15	0.33	226	0	0	0	0	1	0	0
464	0	0	0	0	0	0	0	0	0	0	0	0	0	72	1	15.8059	11.92	12.2	3.21	0.59	218	0	0	0	0	1	0	0
465	0	0	0	0	0	1	0	1	0	0	1	0	0	78	0	23.466	10.14	8.7	3.39	0.89	206	1	0	0	0	1	0	0
466	0	0	0	1	0	0	0	0	1	0	0	0	0	74	1	22.9913	5.73	35.4	4.22	0.23	221	0	0	0	0	0	1	0
467	0	0	0	1	0	0	0	0	1	0	0	1	0	75	1	19.5124	7.8	22.6	4.43	0.05	178	0	0	0	0	0	1	0
468	0	0	0	0	0	0	0	0	0	0	0	0	0	71	0	22.0479	3.89	31.4	4.3	0.03	285	0	0	0	0	0	1	0
469	0	0	0	1	0	0	0	0	1	0	0	0	0	68	1	14.8836	4.94	15	4.25	0.03	225	0	0	0	0	0	1	0
470	0	0	0	0	0	0	0	0	0	0	0	0	0	60	0		0		4.28	0.15	154	0	0	0	0	0	1	0
471	0	0	0	0	0	0	0	0	0	0	0	0	0	39	1	24.0174	8.23	28.6	4.31	0.09	142	0	0	0	0	0	1	0
472	0	0	0	1	0	0	0	0	1	0	0	0	0	74	0	25.6312	8.2	12.1	3.06	9.95	198	0	1	0	0	1	0	0
473	0	0	0	0	0	1	0	0	1	0	1	0	0	81	1	18.0278	7.53	19.5	4.2	0.15	193	0	0	0	0	0	1	0
474	0	0	0	1	0	1	0	0	1	0	1	0	1	67	0	20.1898	13.09	12.8	1.66	15.29	218	1	1	0	0	1	0	0
475	0	0	0	1	0	0	0	0	1	0	0	0	0	66	1		12.03	10.5	3.72	3.34	158	1	0	0	0	0	1	0
476	0	0	0	1	0	0	0	0	1	0	0	0	0	63	1	26.0175	10.6	30.5	4.17	0.67	167	1	0	0	0	0	1	0
477	0	0	0	0	0	0	0	0	0	0	0	0	0	80	1	26.3334	4.52	29.2	3.8	0.03	258	0	0	0	0	0	1	0
478	0	0	0	0	0	0	0	0	0	0	0	0	0	51	0	36.5417	2.33	30.5	4.28	0.18	275	0	1	0	0	1	0	0
479	0	0	0	0	0	1	0	0	0	0	1	0	1	73	0	21.9532	11.23	6.7	2.38	12.76	161	0	0	0	0	1	0	0
480	0	0	0	0	0	0	0	0	0	0	0	0	0	66	1	21.2093	5.89	17.8	4.71	0.03	242	0	0	0	0	1	0	0
481	0	0	0	0	0	0	0	0	0	0	0	0	0	68	1	21.3491	4.32	28.7	4.06	0.07	168	0	0	0	0	0	1	0
482	0	0	0	0	0	0	0	0	0	0	0	0	0	83	0	18.3263	4.75	24.2	4.58	0.02	233	0	0	0	0	0	1	0
483	0	0	0	0	1	0	0	0	0	1	0	0	0	71	0	23.2783	8.69	12	3.41	6.36	1219	0	1	0	0	1	0	0
484	0	0	0	1	0	0	0	0	0	0	0	0	0	64	1	21.2306	4.07	41	4.43		167	0	0	0	0	0	1	0
485	0	0	0	0	0	0	0	0	0	0	0	0	0	65	0	22.3549	11.8	4.8	3.72	9.78	252	1	0	0	0	1	0	0
486	0	0	0	1	0	0	0	0	1	0	0	0	0	78	1	19.9291	9.17	18	3.17	1.75	225	0	0	0	0	1	0	0
487	0	0	0	0	0	0	0	0	0	0	0	0	0	75	1	17.4333	1.84	32.1	3.25	0.05	174	0	0	0	0	0	1	0
488	0	0	0	0	0	0	0	0	0	0	0	0	0	62	0	24.5204	4.55	31.4	4.65	0.1	223	0	0	0	0	0	1	0
489	0	0	0	0	0	0	0	0	0	0	0	0	0	45	0	27.3427	13.78	13.4	4.07	4.52	678	0	0	0	0	1	0	0
490	0	0	0	0	0	0	0	0	0	0	1	1	0	79	0	26.541	4.55	27.7	4.09	0.02	223	0	0	0	0	0	1	0
491	0	0	0	0	0	0	0	0	0	0	0	0	0	65	0	24.0234	8.65	50	3.81	0.51	138	0	0	0	0	0	1	0
492	0	0	0	1	0	0	0	0	1	0	0	0	0	73	1	27.3641	5.98	20.6	3.94	0.14	227	0	0	0	0	0	1	0
493	0	0	0	0	0	0	0	0	0	0	0	0	0	75	1	29.3512	5.43	27.4	4.51	0.02	189	0	1	0	0	0	1	0
494	0	0	0	0	0	0	0	0	0	0	0	0	0	79	0	20.625	5.68	20.1	3.47	0.08	224	0	0	0	0	0	1	0
495	0	0	0	1	0	0	0	0	1	0	0	0	0	76	1	24.927	5.49	22.2	4.28	0.08	219	0	0	0	0	1	0	0
496	0	0	0	1	1	0	0	0	1	0	0	0	0	80	1	21.8211	3.33	25.8	3.73	0.11	222	0	0	0	0	1	0	0
497	0	0	0	0	0	0	0	0	0	0	0	0	0	67	1		5.65	36.5	4.15	0.11	173	0	0	0	0	1	0	0
498	0	0	0	1	0	0	0	0	1	0	0	0	0	67	0	19.3715	10.89	19.5	2.64	3.11	612	0	0	0	0	1	0	0
499	0	0	0	0	0	0	0	0	0	0	0	0	0	73	0	19.0123	8.26	36	4.53	0.52	195	0	0	0	0	1	0	0
500	0	0	0	0	1	0	0	0	0	0	1	0	0	77	0	21.5193	5.47	8	3.55	2.71	267	0	0	0	0	0	1	0
501	0	0	0	0	0	0	0	0	0	0	0	0	0	86	0		4.78	25.7	3.95	0.71	212	0	0	0	0	1	0	0
502	0	0	0	0	0	0	0	0	1	0	0	0	0	60	1	18.369	6.41	43.4		0.02	155	0	0	0	0	1	0	0
503	0	0	0	0	0	1	0	0	0	1	1	0	0	72	0	20.6877	7.26	24.4	3.23	1.36	207	0	0	0	0	1	0	0
504	0	0	0	0	0	0	0	0	0	0	0	0	0	79	1	21.1306	7.2	39.3	2.34	4.35	170	1	1	0	0	0	1	0
505	0	0	0	0	0	0	0	0	0	0	0	0	1	73	1	29.7784	7.92	28.5	4.33	0.08	265	0	0	0	0	1	0	1
506	0	0	0	1	0	0	0	0	0	0	0	0	0	73	1	32.7201	9.86	15	3.21	4.02	332	1	0	0	0	1	0	0
507	0	0	0	0	0	0	0	0	0	0	0	0	0	68	1		8.01	19.1	4.28	0.03	202	0	0	0	0	0	1	0
508	0	0	0	0	0	0	0	0	0	0	0	0	0	70	0	24.3159	10.19	24.9	4.44	0.3	239	1	1	0	0	0	1	0
509	0	0	0	0	0	0	0	0	0	0	0	0	0	35	0	20.315	5.08	29.5	4.36	0.04	162	0	0	0	0	0	1	0
510	0	0	0	0	0	0	0	0	0	0	0	0	0	48	0	22.2114	5.4	28.9	4.01	1.22	144	0	0	0	0	0	1	0
511	0	0	0	0	0	0	0	0	0	0	0	0	0	64	0	26.9293	6.54	18.2	3.56	0.76	215	0	0	0	0	0	1	0
512	0	0	0	0	0	0	0	0	0	0	0	0	0	59	0	14.4208	7.69	12.9	4.03	0.36		0	0	0	0	1	0	0
513	0	0	0	0	1	0	0	0	0	1	0	0	0	79	0	19	2.12	22	3.18	1.76	291	0	0	0	0	1	0	0
514	0	0	0	1	0	0	0	0	1	0	0	1	0	76	0	20.8	5.8	21.4	4.16	0.06	244	0	0	0	0	1	0	0
515	0	0	0	0	0	0	0	0	0	0	0	0	0	25	0	16.3	7.27	31.9	3.47	0.07		0	0	0	0	1	0	0
516	0	0	0	0	0	0	0	0	0	0	0	0	0	63	0	29.7	7.03	28.3	3.22	0.2	194	0	0	0	0	1	0	0
517	0	0	0	0	0	0	0	0	0	0	0	0	1	54	0		5.86	31.7		0.08		0	0	0	0	0	1	0
518	0	0	0	0	0	0	0	0	0	0	0	0	1	68	1	21.7	5.4	18.7	4.57	0.05	231	1	0	0	0	0	1	0
519	0	0	0	0	0	0	0	0	0	0	0	0	0	61	1	24.5	4.2	33	3.78	0.2	244	0	0	0	0	0	1	0
520	0	0	0	0	0	0	0	0	0	0	0	0	0	48	0	23	6.88	24	4.24	0.03	149	0	0	0	0	0	1	0
521	0	0	0	0	0	0	0	0	0	0	0	1	0	68	0	19.8	5.03	22	2.74	1.15	183	0	0	0	0	0	1	0
522	0	0	0	0	0	0	0	0	0	0	0	0	0	75	0	15.1	4.29	35.7	3.06	0.56	155	0	0	0	0	1	0	0
523	0	0	0	1	0	0	0	0	0	1	0	0	0	48	1	17.1	6.85	24.7	4.45	0.06	155	0	0	0	0	1	0	0
524	0	0	0	1	0	0	0	0	0	0	0	0	0	77	1	25.4	5.08	32.1		0.01	181	0	0	0	0	1	0	0
525	0	0	0	0	0	0	0	0	0	0	0	0	0	39	0	23.2	6.42	20	4.49	0.08	160	0	0	0	0	0	1	0
526	0	0	0	0	0	0	0	0	0	0	0	1	0	66	1	19	4.07	37.8	4.23	0.06	216	1	0	0	0	1	0	0
527	0	0	0	0	0	0	0	0	0	0	0	0	0	64	1	17.3	3.4	19.4	3.9	0.68	221	0	1	0	0	1	0	0
528	0	0	0	0	0	0	0	0	0	0	0	0	0	68	1	20	7.73	10.6	3.95	1.94	180	1	0	0	0	0	1	0
529	0	0	0	0	0	0	0	0	0	0	0	0	0	36	0	25.4	5.66	16.6	3.79	3.31	209	0	0	0	0	0	1	0
530	0	0	0	0	0	0	0	0	0	0	0	0	1	81	0	22.1	5.91	10.8	3.21	1.8	164	0	0	0	0	1	0	0
531	0	0	0	0	0	0	0	0	0	0	0	0	0	67	1	17	6.24	35.3	3.93	0.04	232	0	0	0	0	0	1	0
532	0	0	0	0	0	0	0	0	0	0	0	1	0	68	1	17.3	4.34	26	3.99	0.02	242	0	0	0	0	0	1	0
533	0	0	0	0	0	0	0	0	0	0	0	0	1	49	1	17.9	2.47	27	3.42	0.68	255	0	0	0	0	1	0	0
534	0	0	0	0	0	0	0	0	0	0	0	1	0	91	0	16.7	4.94	22.7	4.03	0.59	217	0	0	0	0	1	0	0
535	0	0	0	0	0	0	0	0	0	0	0	0	0	66	1	21.5	6.61	33.9	4.29	0.07	196	0	0	0	0	1	0	0
536	0	0	0	0	0	0	0	0	0	0	0	0	1	56	0	24.9	7.63	35.6	4.15	0.35	198	0	0	0	0	0	1	0
537	0	0	0	0	0	0	0	0	0	0	0	0	0	73	1	24.1	8.77	15.1	3.62	0.5	187	1	0	0	0	1	0	0
538	0	0	0	1	0	1	0	0	1	0	1	0	1	73	0	29	9.32	4.7	3.59	1.04	263	0	0	0	0	1	0	0
539	0	0	0	0	1	0	0	0	1	0	0	0	0	76	0	23.9	9	30	4.09	0.06	180	0	0	0	0	1	0	0
540	0	0	0	0	0	0	0	0	0	0	0	0	1	72	0	25.3	8.62	29.1	3.97	0.09	206	0	0	0	0	1	0	0
541	0	0	0	0	0	0	0	0	0	0	0	0	0	77	0	24.4	6.11	18.7	4.24	0.11	196	0	0	0	0	0	1	0
542	0	0	0	0	0	0	0	0	0	0	0	0	0	70	1	25.4	7.18	42.1	3.1	0.78	361	0	0	0	0	1	0	0
543	0	0	0	0	0	0	0	0	0	0	1	0	0	76	1	31.6	6.37	38	3.67	0.09	211	0	0	0	0	1	0	0
544	0	0	0	0	0	0	0	0	0	0	0	0	0	23	1	21.4	13.8	9.6	3.44	0.36	207	1	0	0	0	1	0	0
545	0	0	0	0	0	1	0	0	0	0	1	0	0	73	0	25.1	9.48	28	4.01	1.1	179	0	1	0	0	0	1	0
546	0	0	0	1	0	0	0	0	1	0	0	0	1	81	0	24.9	7.17	35.3		0.1	202	0	0	0	0	0	1	0
547	0	0	0	0	0	0	0	0	0	0	0	0	1	70	0	27.7	7.33	21.4	3.58	2.19	425	0	0	0	0	1	0	0
548	0	0	0	1	0	0	0	0	0	0	1	0	0	64	0	25.4	6.11	36	3.74	1.61	171	0	1	0	0	1	0	0
549	0	0	0	0	0	0	0	0	0	0	0	0	0	79	1	20.3	10.49	35.6	4	0.18	214	0	0	0	0	1	0	0
550	0	0	0	0	0	0	0	0	0	0	0	1	0	55	1	38.5	7.89	11	3.58	4.38	298	0	0	0	0	1	0	0
551	0	0	0	1	0	0	0	0	1	0	0	1	0	71	1	20.5	3.84	19	4.2	0.03	200	0	0	0	0	0	1	0
552	0	0	0	0	0	0	0	0	0	0	0	0	0	37	1	17.7	6.79	13.1	3.99	1.04	164	0	0	0	0	1	0	0
553	0	0	0	0	0	0	0	0	0	0	0	0	0	47	0	18.9	0			0.03	153	0	0	0	0	0	1	0
554	0	0	0	0	0	0	0	0	0	0	0	0	0	88	0	22.8	7.43	26.6	4.16	0.01	176	0	0	0	0	0	1	0
555	0	0	0	0	0	0	0	0	0	0	0	0	0	51	0	15.9	4.92	28	3.74	0.37	314	0	0	0	0	1	0	0
556	0	0	0	0	0	0	0	0	0	0	0	0	0	87	0	20.8	4.1	34.1	3.7	0.48	200	0	0	0	0	1	0	0
557	0	0	0	0	1	0	0	0	0	0	1	0	0	77	1	21.7	8.46	8.2	2.42	2.56	224	0	0	0	0	0	1	0
558	0	0	0	0	0	0	0	0	0	0	0	0	0	62	1	20	0					0	0	0	0	0	1	0
559	0	0	0	0	0	0	0	0	0	0	0	0	0	49	1	20.1	3.01	24.6	3.92	0.08	259	0	0	0	0	0	1	0
560	0	0	0	0	0	0	0	0	0	0	1	0	0	86	1		4.51	25.7		0.01	205	0	1	0	0	0	1	0
561	0	0	0	0	1	0	0	0	0	1	0	1	1	72	0	25.7	7.31	17.6	4.08	0.23	246	0	0	0	0	1	0	0
562	0	0	0	0	0	0	0	0	0	0	0	0	0	69	1	16.1	4.92	13.8	4.79	0.01	259	0	0	0	0	0	1	0
563	0	0	0	0	0	0	0	0	0	0	0	0	0	52	1	24	21.79	1	3.57	13.93	168	1	0	0	0	1	0	0
564	0	0	0	0	0	0	0	0	0	0	0	0	1	71	1	25.9	5.04	35.9	3.69	0.24	316	0	0	0	0	1	0	0
565	0	0	0	0	0	1	0	0	0	0	1	0	0	79	0	21.2	9.66	8.4	2.38	17.5	146	0	1	0	0	1	0	0
566	0	0	0	1	0	0	0	0	0	1	0	0	0	51	1		6.34	40.4		0.11		0	0	0	0	0	1	0
567	0	0	0	0	0	0	0	0	0	0	0	0	0	74	0	28.1	6.21	6	2.68	18.65	242	0	0	0	0	1	0	0
568	0	0	0	0	0	0	0	0	0	0	0	0	0	47	1	18.8	0					0	0	0	0	0	1	0
569	0	0	0	1	0	0	0	0	1	0	0	0	0	34	0	20.1	10.07	21.9	4.09	0.09	188	1	1	0	0	0	1	0
570	0	0	0	0	0	0	0	0	0	0	0	0	0	65	0	28.5	8.82	26.4	4.15	0.02	145	0	0	0	0	0	1	0
571	0	0	0	0	0	0	0	0	0	0	0	0	0	71	1	18.9	5.1	41.6	4.6	0.06	193	0	0	0	0	1	0	0
572	0	0	0	0	1	0	0	0	0	1	0	0	0	83	1	30.9	0					0	0	0	0	0	1	0
573	0	0	0	0	0	0	0	0	0	0	0	0	0	47	0	25.7	8.34	13.1		6.74	178	0	0	0	1	1	0	0
574	0	0	0	0	0	0	0	0	0	0	0	1	0	74	1	24.8	7.6	16.3	3.77	0.08	340	0	0	0	0	1	0	0
